# Supplementary material for: Robot-Assisted versus Trans-Umbilical Multiport Laparoscopic Ureteral Reimplantation for Pediatric Benign Distal Ureteral Stricture: Mid-Term Results at a Single Center
Source: J Clin Med. 2022 Oct 22;11(21):6229. doi: 10.3390/jcm11216229 (PMC9656945; doi:10.3390/jcm11216229)
Supplement: Supplementary file 1 [file jcm-11-06229-s001.zip]

Archive with 1 entries (1 files):
- jcm-1883035-supplementary.mp4
